# Supplementary material for: Snapshot of Anti-SARS-CoV-2 IgG Antibodies in COVID-19 Recovered Patients in Guinea
Source: J Clin Med. 2024 May 17;13(10):2965. doi: 10.3390/jcm13102965 (PMC11122401; doi:10.3390/jcm13102965)
Supplement: Supplementary file 1 [file jcm-13-02965-s001.zip]

Archive with 1 entries (1 files):
- jcm-2951053-supplementary.pdf
